# Supplementary material for: Francisella tularensis Glyceraldehyde-3-Phosphate Dehydrogenase Is Relocalized during Intracellular Infection and Reveals Effect on Cytokine Gene Expression and Signaling
Source: Cells. 2023 Feb 13;12(4):607. doi: 10.3390/cells12040607 (PMC9954481; doi:10.3390/cells12040607)
Supplement: Supplementary file 1 [file cells-12-00607-s001.zip]

Archive with 2 entries (2 files):
- Supplementary Materials_2_proofs.pdf
- Supplementary_Materials_1_proofs.xlsx
